# Supplementary material for: Dissipation and Distribution of Picarbutrazox Residue Following Spraying with an Unmanned Aerial Vehicle on Chinese Cabbage (Brassica campestris var. pekinensis)
Source: Molecules. 2021 Sep 18;26(18):5671. doi: 10.3390/molecules26185671 (PMC8472731; doi:10.3390/molecules26185671)
Supplement: Supplementary file 1 [file molecules-26-05671-s001.zip]

Archive with 1 entries (1 files):
- molecules-1345839-SI.pdf
